# Supplementary material for: The endosomal Q-SNARE, Syntaxin 7, defines a rapidly replenishing synaptic vesicle recycling pool in hippocampal neurons
Source: Commun Biol. 2021 Aug 18;4:981. doi: 10.1038/s42003-021-02512-4 (PMC8373932; doi:10.1038/s42003-021-02512-4)
Supplement: Supplementary file 4 — Supplementary Data 1 [file 42003_2021_2512_MOESM4_ESM.xlsx]

## Sheet: Fig. 1f, g, h
	Supplementary Data 1: Data Table
	Fig. 1f
	sample	stimulation frequency	DF / DF NH4Cl at 200APs							n (boutons)
			mean	S.E.M. (mean)	minimum value	first quartile	median	third quartile	maximum value
	SypHy	10 Hz	0.326	0.015	0.0358822	0.241331	0.316368	0.376038	0.818974	80, 9 images
		40 Hz	0.386	0.016	0.174696	0.294592	0.357991	0.444715	0.781749	60, 6 images
	Stx6-SEP	10 Hz	0.13	0.009	-0.00917291	0.0686954	0.109513	0.159624	0.596439	96, 10 images
		40 Hz	0.187	0.015	-0.0360145	0.0462606	0.0810719	0.164737	0.306686	77, 14 images
	Stx7-SEP	10 Hz	0.044	0.010	-0.211853	-0.00674537	0.0344612	0.0734586	0.446436	87, 9 images
		40 Hz	0.42	0.025	0.0854186	0.271586	0.367985	0.512054	1.1739	73, 9 images
	Stx8-SEP	10 Hz	0.127	0.012	-0.79087	0.0686065	0.125417	0.195457	0.33105	98, 10 images
		40 Hz	0.073	0.009	-0.049652	0.0261536	0.0531698	0.128762	0.723552	60, 13 images
	Stx12/13-SEP	10 Hz	0.168	0.009	0.026906	0.105163	0.152722	0.212783	0.483152	93, 10 images
		40 Hz	0.216	0.030	0.0376683	0.08037	0.123053	0.21164	0.550949	68, 9 images
	Stx16-SEP	10 Hz	0.226	0.012	-0.0130588	0.150723	0.212876	0.292294	0.530278	73, 8 images
		40 Hz	0.104	0.025	-0.0131635	0.0383775	0.0643073	0.100907	0.304859	74, 9 images
	vti1a-SEP	10 Hz	0.208	0.007	0.102619	0.152205	0.199955	0.248146	0.427611	73, 8 images
		40 Hz	0.161	0.026	0.0228413	0.0759017	0.126787	0.172132	1.03543	61, 9 images
	VAMP-7-SEP	10 Hz	0.175	0.015	-0.0395377	0.0667931	0.135918	0.24938	0.657083	99, 14 images
		40 Hz	0.245	0.016	0.0234181	0.155767	0.210936	0.293068	0.699083	62, 9 images
	Fig. 1g
	sample	condition	DF / DF NH4Cl at 40Hz, 200APs							n (boutons)	P value (compared to the SypHy)
			mean (% of Control)	S.E.M. (mean)	minimum value	first quartile	median	third quartile	maximum value
	SypHy	Control	100	11.11	0.0886206	0.213349	0.288765	0.344744	0.639702	40, 4 images
		TeNT	1.818	4.630	-0.0376668	-0.0107181	0.00272515	0.007843	0.0219861	40, 4 images
	VGLUT1-SEP	Control	100	4.457	0.228703	0.342711	0.412596	0.510183	0.735597	54, 6 images	0.768
		TeNT	3.532	1.999	-0.11372	-0.00938029	0.00272274	0.015622	0.0616058	50, 5 images
	Stx6-SEP	Control	100	11.82	-0.0213389	0.0820456	0.122714	0.192679	0.398615	58, 11 images	1.855e-09
		TeNT	46.65	10.32	-0.0444236	0.022139	0.0454884	0.0879814	0.190412	45, 6 images
	Stx7-SEP	Control	100	6.610	0.186049	0.317141	0.384775	0.436198	0.650636	40, 4 images	0.0258
		TeNT	1.843	3.114	-0.0190057	-0.00177369	0.0114993	0.0263944	0.115574	40, 4 images
	Stx8-SEP	Control	100	40.84	-0.0463017	0.0632883	0.0695293	0.107431	0.539905	32, 7 images	0.0025
		TeNT	96.41	40.03	-0.0536907	0.0122969	0.042276	0.101559	0.582168	37, 7 images
	Stx12/13-SEP	Control	100	13.31	0.0408071	0.0744623	0.0976191	0.189517	0.491143	44, 5 images	1.5542e-11
		TeNT	66.80	7.895	-0.0278398	0.0339612	0.0802504	0.120854	0.33654	50, 6 images
	Stx16-SEP	Control	100	16.40	-0.0689629	0.0293664	0.095783	0.160262	0.52723	49, 6 images	1.25137e-06
		TeNT	31.27	7.676	-0.0421367	0.0131823	0.0312074	0.0514639	0.191069	46, 9 images
	vti1a-SEP	Control	100	14.42	0.0166327	0.0563944	0.114404	0.17328	0.58183	62, 10 images	5.98261e-07
		TeNT	72.08	11.35	-0.0344008	0.0227548	0.0749932	0.118939	0.321473	38, 7 images
	VAMP-7-SEP	Control	100	7.452	0.0803026	0.169326	0.197844	0.249127	0.424893	62, 7 images	3.65321e-05
		TeNT	19.73	5.360	0.00169381	0.0176139	0.0264798	0.0489995	0.164705	33, 5 images
	Fig. 1h
	sample	vesicular pH							n (boutons)	P value (compared to the SypHy)
		mean	S.E.M. (mean)	minimum value	first quartile	median	third quartile	maximum value
	SypHy	5.96189	0.0417065	4.81817	5.78644	6.02679	6.18747	6.45801	70, 16 images
	VGLUT1-SEP	5.95863	0.028059	5.11709	5.83014	5.97625	6.16066	6.46728	46, 5 images	0.948
	Stx6-SEP	6.76289	0.0735063	3.83309	6.6552	6.84103	7.03739	7.26081	48, 16 images	1.495
	Stx7-SEP	6.0865	0.0542697	4.49271	5.81505	6.12328	6.31353	6.83797	62, 13 images	0.0712
	Stx8-SEP	6.80246	0.071931	6.00247	6.62426	6.91711	7.06523	7.25122	30, 11 images	4.169e-13
	Stx12/13-SEP	6.41537	0.0549431	5.93362	6.15727	6.35886	6.59918	7.21311	38, 9 images	5.024e-09
	Stx16-SEP	6.77567	0.0273338	6.08714	6.66678	6.7952	6.92623	7.16051	70, 17 images	3.765e-32
	vti1a-SEP	6.53287	0.057855	5.80132	6.25065	6.6291	6.78539	7.19126	39, 8 images	1.04e-11
	VAMP-7-SEP	6.52531	0.066852	3.90991	6.37666	6.59524	6.88095	7.19102	60, 11 images	1.403e-10

## Sheet: Fig. 2c, d
	Fig. 2c, d
	sample	stimulation frequency	n (boutons)
	SypHy	5 Hz	119, 12 images
		10 Hz	67, 7 images
		20 Hz	146, 25 images
		40 Hz	139, 17 images
	Stx7-SEP	5 Hz	72, 10 images
		10 Hz	71, 10 images
		20 Hz	111, 15 images
		40 Hz	111, 12 images

## Sheet: Fig.3d-f
	Fig. 3d					Fig. 3e					Fig.3f
	SypHy		Stx7-SEP			sample		SypHy	Stx7-SEP		SypHy		Stx7-SEP
	Number / varicosity	µm^2	Number / varicosity	µm^2		Number /µm^2	mean	294.12	47.4555		Distance to the nearest AZ membrane (nm)	%	Distance to the nearest AZ membrane (nm)	%
	44	0.286909	13	0.341897			S.E.M. (mean)	32.5769	4.69594		16.71	0.002079	10.7	0.00675676
	4	0.162442	11	0.264616			minimum value	24.6242	6.97841		18.4	0.004158	10.7	0.0135135
	89	0.314547	7	0.151712			first quartile	225.228	27.1149		19.13	0.00623701	14.97	0.0202703
	50	0.146193	10	0.364008			median	299.682	46.877		19.13	0.00831601	15.57	0.027027
	32	0.0973463	35	0.540273			third quartile	363.002	61.7868		20.18	0.010395	17.11	0.0337838
	24	0.075849	17	0.232288			maximum value	543.028	97.1522		20.29	0.012474	21.39	0.0405405
	31	0.145342	11	0.445874		n		16	24		21.18	0.014553	23.53	0.0472973
	73	0.171374	11	0.167		P value		1.48e-06			22.74	0.016632	23.53	0.0540541
	67	0.448116	13	0.499159							23.53	0.018711	25.76	0.0608108
	113	0.260708	9	0.164213							24.95	0.02079	34.23	0.0675676
	36	0.147662	13	0.224824							24.95	0.022869	36.37	0.0743243
	45	0.18124	9	0.225657							27.89	0.024948	36.37	0.0810811
	73	0.165156	17	0.357039							28.14	0.027027	38.5	0.0878378
	11	0.0479913	26	0.378463							30.02	0.029106	40.64	0.0945946
	44	0.133619	23	0.439916							32.16	0.031185	49.2	0.101351
	101	0.185994	4	0.265595							37.36	0.033264	51.34	0.108108
			4	0.175831							38.56	0.035343	51.34	0.114865
			12	0.296368							39.27	0.037422	55.62	0.121622
			22	0.242043							39.27	0.039501	56.51	0.128378
			11	0.113224							40.19	0.04158	57.08	0.135135
			26	0.468364							40.59	0.043659	62.03	0.141892
			2	0.286598							41.15	0.045738	70.59	0.148649
			35	0.575768							41.15	0.047817	75.36	0.155405
			8	0.391312							42.19	0.049896	83.43	0.162162
											45.38	0.0519751	100.54	0.168919
											46.91	0.0540541	100.54	0.175676
											47.11	0.0561331	102.68	0.182432
											47.83	0.0582121	102.68	0.189189
											49.25	0.0602911	119.79	0.195946
											49.75	0.0623701	128.35	0.202703
											51.52	0.0644491	128.35	0.209459
											52.09	0.0665281	132.63	0.216216
											52.62	0.0686071	134.76	0.222973
											54.66	0.0706861	141.18	0.22973
											55.99	0.0727651	145.46	0.236486
											56.96	0.0748441	145.46	0.243243
											58.74	0.0769231	145.46	0.25
											60.54	0.0790021	147.6	0.256757
											61.18	0.0810811	148.46	0.263514
											61.29	0.0831601	149.74	0.27027
											61.7	0.0852391	153.14	0.277027
											63.2	0.0873181	160.43	0.283784
											64.17	0.0893971	169.37	0.290541
											64.67	0.0914761	173.27	0.297297
											66.07	0.0935551	177.55	0.304054
											66.62	0.0956341	177.55	0.310811
											66.97	0.0977131	188.24	0.317568
											66.97	0.0997921	190.38	0.324324
											69.58	0.101871	190.38	0.331081
											69.64	0.10395	196.8	0.337838
											69.84	0.106029	196.8	0.344595
											70.07	0.108108	198.94	0.351351
											71.11	0.110187	199.35	0.358108
											71.11	0.112266	201.08	0.364865
											71.91	0.114345	203.22	0.371622
											71.91	0.116424	211.77	0.378378
											72.67	0.118503	213.91	0.385135
											74.87	0.120582	216.05	0.391892
											74.87	0.122661	218.19	0.398649
											74.9	0.12474	220.33	0.405405
											76.68	0.126819	221.09	0.412162
											77.13	0.128898	223.8	0.418919
											77.13	0.130977	226.75	0.425676
											78.65	0.133056	228.89	0.432432
											79.61	0.135135	228.89	0.439189
											81.4	0.137214	228.89	0.445946
											81.46	0.139293	231.02	0.452703
											84.76	0.141372	231.02	0.459459
											85.48	0.143451	237.44	0.466216
											88.02	0.14553	243.86	0.472973
											89.15	0.147609	246	0.47973
											90.81	0.149688	246	0.486486
											92.01	0.151767	248.14	0.493243
											92.08	0.153846	269.53	0.5
											93.27	0.155925	278.09	0.506757
											94.12	0.158004	282.36	0.513514
											94.15	0.160083	282.36	0.52027
											95.78	0.162162	288.78	0.527027
											96.73	0.164241	290.92	0.533784
											97.98	0.16632	295.2	0.540541
											98.49	0.168399	295.54	0.547297
											98.54	0.170478	297.34	0.554054
											98.77	0.172557	297.34	0.560811
											99.78	0.174636	301.62	0.567568
											100.63	0.176715	303.76	0.574324
											101.63	0.178794	303.76	0.581081
											102.05	0.180873	304.24	0.587838
											102.88	0.182952	310.17	0.594595
											104.82	0.185031	314.45	0.601351
											104.9	0.18711	314.45	0.608108
											105.25	0.189189	314.63	0.614865
											106.4	0.191268	315.12	0.621622
											106.98	0.193347	316.59	0.628378
											106.98	0.195426	316.59	0.635135
											107.66	0.197505	318.73	0.641892
											109.1	0.199584	319.52	0.648649
											109.18	0.201663	327.31	0.655405
											109.58	0.203742	333.7	0.662162
											110.51	0.205821	334.37	0.668919
											110.51	0.2079	337.98	0.675676
											110.51	0.209979	342.26	0.682432
											111.07	0.212058	343.97	0.689189
											111.99	0.214137	348.68	0.695946
											112.26	0.216216	348.68	0.702703
											113.39	0.218295	352.54	0.709459
											113.92	0.220374	352.95	0.716216
											114.9	0.222453	356.85	0.722973
											115.69	0.224532	357.23	0.72973
											115.77	0.226611	359.37	0.736486
											116.42	0.22869	359.37	0.743243
											116.48	0.230769	361.51	0.75
											116.85	0.232848	365.44	0.756757
											117.03	0.234927	366.29	0.763514
											117.65	0.237006	366.41	0.77027
											118.02	0.239085	370.27	0.777027
											118.33	0.241164	372.21	0.783784
											119.18	0.243243	372.21	0.790541
											119.33	0.245322	372.82	0.797297
											119.5	0.247401	376.49	0.804054
											120.27	0.24948	385.04	0.810811
											121.08	0.251559	387.18	0.817568
											121.63	0.253638	387.18	0.824324
											121.95	0.255717	389.4	0.831081
											122.45	0.257796	390.73	0.837838
											122.53	0.259875	393.53	0.844595
											122.6	0.261954	411.36	0.851351
											124.18	0.264033	417.44	0.858108
											124.23	0.266112	419.62	0.864865
											124.53	0.268191	426.82	0.871622
											127.09	0.27027	427.82	0.878378
											127.24	0.272349	432.1	0.885135
											130.64	0.274428	444.94	0.891892
											130.7	0.276507	448.51	0.898649
											132.64	0.278586	453.49	0.905405
											133	0.280665	458.34	0.912162
											133	0.282744	462.05	0.918919
											136.25	0.284823	470.59	0.925676
											137.07	0.286902	474.88	0.932432
											137.65	0.288981	496.54	0.939189
											137.79	0.29106	498.3	0.945946
											137.79	0.293139	498.9	0.952703
											137.79	0.295218	509.11	0.959459
											138.71	0.297297	513.73	0.966216
											138.8	0.299376	517.67	0.972973
											139.68	0.301455	529.09	0.97973
											140.61	0.303534	544.45	0.986486
											140.68	0.305613	553.24	0.993243
											140.68	0.307692	565.43	1
											141.97	0.309771
											143.43	0.31185
											143.7	0.313929
											143.82	0.316008
											144.99	0.318087
											145.21	0.320166
											147.85	0.322245
											148.03	0.324324
											148.59	0.326403
											149.75	0.328482
											151.46	0.330561
											151.92	0.33264
											152.25	0.334719
											153.14	0.336798
											153.73	0.338877
											153.73	0.340956
											154.02	0.343035
											154.45	0.345114
											155.02	0.347193
											155.22	0.349272
											156.92	0.351351
											157.44	0.35343
											159	0.355509
											159.65	0.357588
											160.82	0.359667
											161.58	0.361746
											161.91	0.363825
											164.73	0.365904
											164.77	0.367983
											164.84	0.370062
											165.09	0.372141
											165.43	0.37422
											165.5	0.376299
											165.6	0.378378
											165.83	0.380457
											166.21	0.382536
											166.97	0.384615
											168.45	0.386694
											169.8	0.388773
											171.14	0.390852
											171.69	0.392931
											173.95	0.39501
											174.12	0.397089
											174.62	0.399168
											175.88	0.401247
											177.56	0.403326
											177.6	0.405405
											177.87	0.407484
											178.37	0.409563
											178.83	0.411642
											179.55	0.413721
											181.94	0.4158
											181.98	0.417879
											182.01	0.419958
											182.77	0.422037
											183.14	0.424116
											183.44	0.426195
											184.01	0.428274
											184.27	0.430353
											184.54	0.432432
											184.63	0.434511
											186.05	0.43659
											186.05	0.438669
											187.1	0.440748
											187.56	0.442827
											188.24	0.444906
											188.35	0.446985
											188.46	0.449064
											188.68	0.451143
											189.42	0.453222
											190.38	0.455301
											192.82	0.45738
											193.85	0.459459
											194.48	0.461538
											194.67	0.463617
											194.71	0.465696
											195.18	0.467775
											196.64	0.469854
											199.06	0.471933
											199.12	0.474012
											199.25	0.476091
											199.44	0.47817
											199.66	0.480249
											201.12	0.482328
											201.15	0.484407
											201.23	0.486486
											201.23	0.488565
											201.41	0.490644
											202.13	0.492723
											202.71	0.494802
											202.93	0.496881
											203.23	0.49896
											203.25	0.50104
											205.37	0.503119
											205.37	0.505198
											207.49	0.507277
											208.12	0.509356
											209.73	0.511435
											210.66	0.513514
											210.95	0.515593
											211.77	0.517672
											211.78	0.519751
											212.11	0.52183
											212.12	0.523909
											212.8	0.525988
											213.41	0.528067
											214.01	0.530146
											215.72	0.532225
											218.02	0.534304
											218.37	0.536383
											218.7	0.538462
											220.08	0.540541
											220.84	0.54262
											222.07	0.544699
											222.4	0.546778
											222.77	0.548857
											223.33	0.550936
											223.49	0.553015
											224.65	0.555094
											224.86	0.557173
											225.27	0.559252
											225.54	0.561331
											226.84	0.56341
											227.61	0.565489
											228.41	0.567568
											229.38	0.569647
											230.96	0.571726
											231.06	0.573805
											231.67	0.575884
											232.96	0.577963
											233.02	0.580042
											234.11	0.582121
											234.19	0.5842
											234.57	0.586279
											235.75	0.588358
											237.06	0.590437
											237.48	0.592516
											239.35	0.594595
											240.05	0.596674
											241.72	0.598753
											241.91	0.600832
											243.9	0.602911
											246.01	0.60499
											246.08	0.607069
											246.88	0.609148
											248.47	0.611227
											250.42	0.613306
											251.44	0.615385
											252.06	0.617464
											252.64	0.619543
											253.19	0.621622
											253.28	0.623701
											254.19	0.62578
											254.56	0.627859
											254.56	0.629938
											254.76	0.632017
											255.13	0.634096
											256.44	0.636175
											256.44	0.638254
											257.14	0.640333
											257.45	0.642412
											257.64	0.644491
											258.41	0.64657
											258.83	0.648649
											259.72	0.650728
											261.01	0.652807
											263.08	0.654886
											263.12	0.656965
											263.19	0.659044
											263.21	0.661123
											263.39	0.663202
											266.44	0.665281
											266.83	0.66736
											267.73	0.669439
											269.66	0.671518
											270.39	0.673597
											270.39	0.675676
											270.52	0.677755
											272.69	0.679834
											273.62	0.681913
											273.69	0.683992
											273.88	0.686071
											274.15	0.68815
											276.75	0.690229
											278.19	0.692308
											278.46	0.694387
											279.37	0.696466
											279.66	0.698545
											279.66	0.700624
											280.26	0.702703
											281.04	0.704782
											283.95	0.706861
											284.31	0.70894
											284.79	0.711019
											285.02	0.713098
											285.98	0.715177
											287.5	0.717256
											287.63	0.719335
											289.22	0.721414
											289.89	0.723493
											293.49	0.725572
											294.7	0.727651
											294.77	0.72973
											295.67	0.731809
											295.7	0.733888
											297.46	0.735967
											298.66	0.738046
											299.06	0.740125
											299.82	0.742204
											300.48	0.744283
											301.01	0.746362
											301.68	0.748441
											302.11	0.75052
											302.71	0.752599
											303.82	0.754678
											304.12	0.756757
											304.48	0.758836
											304.7	0.760915
											308.57	0.762994
											309.17	0.765073
											309.46	0.767152
											311.24	0.769231
											314.46	0.77131
											315.87	0.773389
											315.99	0.775468
											316.16	0.777547
											316.22	0.779626
											316.86	0.781705
											318.76	0.783784
											320.05	0.785863
											320.62	0.787942
											320.98	0.790021
											321.76	0.7921
											322.22	0.794179
											322.58	0.796258
											325.32	0.798337
											325.85	0.800416
											327.79	0.802495
											328.51	0.804574
											331.73	0.806653
											333.26	0.808732
											334.89	0.810811
											336.85	0.81289
											338.29	0.814969
											340.12	0.817048
											340.15	0.819127
											340.18	0.821206
											340.36	0.823285
											340.82	0.825364
											340.93	0.827443
											342.93	0.829522
											344.42	0.831601
											344.48	0.83368
											345.41	0.835759
											346.31	0.837838
											346.41	0.839917
											346.47	0.841996
											346.79	0.844075
											347.84	0.846154
											351.34	0.848233
											351.99	0.850312
											352.79	0.852391
											357.03	0.85447
											357.33	0.856549
											357.9	0.858628
											361.54	0.860707
											363.02	0.862786
											363.07	0.864865
											363.18	0.866944
											363.66	0.869023
											363.78	0.871102
											365.8	0.873181
											366.1	0.87526
											366.28	0.877339
											367.44	0.879418
											367.56	0.881497
											368.21	0.883576
											369.44	0.885655
											369.54	0.887734
											370.17	0.889813
											375.1	0.891892
											375.43	0.893971
											378.19	0.89605
											378.84	0.898129
											380.14	0.900208
											380.32	0.902287
											381.18	0.904366
											381.28	0.906445
											382.4	0.908524
											382.69	0.910603
											382.93	0.912682
											384.2	0.914761
											385.33	0.91684
											386.11	0.918919
											387.19	0.920998
											388.57	0.923077
											389.33	0.925156
											392.12	0.927235
											393.35	0.929314
											393.46	0.931393
											395.88	0.933472
											397.72	0.935551
											400.11	0.93763
											401.07	0.939709
											413.3	0.941788
											415.06	0.943867
											418.79	0.945946
											419.12	0.948025
											419.89	0.950104
											420.89	0.952183
											426.39	0.954262
											426.65	0.956341
											427.85	0.95842
											429.13	0.960499
											430.62	0.962578
											431.79	0.964657
											440.99	0.966736
											446.52	0.968815
											447.33	0.970894
											448.47	0.972973
											452.04	0.975052
											455.6	0.977131
											457.08	0.97921
											458.09	0.981289
											461.98	0.983368
											462.94	0.985447
											465.96	0.987526
											488.59	0.989605
											503.69	0.991684
											526.39	0.993763
											537.87	0.995842
											572.77	0.997921
											587.9	1

## Sheet: Fig. 4 a-c
	Fig. 4a
	sample	stimulation frequency	condition	n (boutons)
	SypHy	10 Hz	2 mM Ca2+	88, 10 images
			8 mM Ca2+	93, 10 images
	Stx7-SEP	10 Hz	2 mM Ca2+	89, 9 images
			8 mM Ca2+	71, 8 images
	Fig. 4b
	sample	stimulation frequency	condition	DF / DF NH4Cl at 600APs							n (boutons)	P value
				mean	S.E.M. (mean)	minimum value	first quartile	median	third quartile	maximum value
	SypHy	10 Hz	Control	0.382	0.009	-0.17692	0.272903	0.369463	0.482086	0.897527	250, 25 images	0.631
			CIP	0.389	0.011	0.0962944	0.273607	0.376906	0.491271	0.91213	179, 18 images
		20 Hz	Control	0.443	0.008	0.12214	0.373221	0.437696	0.517078	0.796266	172, 20 images	0.728
			CIP	0.453	0.01	0.163151	0.350266	0.444319	0.547624	0.908875	202, 21 images
	Fig. 4b
	sample	stimulation frequency	condition	rise kinetics (sec)							n (images)	P value
				mean	S.E.M. (mean)	minimum value	first quartile	median	third quartile	maximum value
	SypHy	10 Hz	Control	16.5	1.604	5.74018	10.3031	16.5665	19.9666	34.2619	25	0.906
			CIP	16.86	2.508	5.88994	9.66816	14.5161	18.7226	43.5551	18
		20 Hz	Control	6.666	0.295	5.17247	5.54097	6.12763	7.5787	9.273	20	0.0062
			CIP	9	0.727	5.09827	6.77024	7.82335	10.3333	16.3909	21
	Fig. 4c
	sample	stimulation frequency	condition	DF / DF NH4Cl at 600APs							n (boutons)	P value
				mean	S.E.M. (mean)	minimum value	first quartile	median	third quartile	maximum value
	Stx7-SEP	20 Hz	Control	0.463	0.016	0.0796777	0.323168	0.473856	0.601977	0.854632	147, 17 images	0.81
			CIP	0.458	0.016	0.102632	0.291244	0.473582	0.600475	1.00169	137, 16 images
	Fig. 4c
	sample	stimulation frequency	condition	rise kinetics (sec)							n (images)	P value
				mean	S.E.M. (mean)	minimum value	first quartile	median	third quartile	maximum value
	Stx7-SEP	20 Hz	Control	8.733	0.952	0.981125	7.86865	8.53007	11.0325	15.0089	17	0.012
			CIP	13.082	1.489	2.4815	9.93684	13.102	15.9374	24.9609	16

## Sheet: Fig. 5a-c
	Fig. 5a
	sample	stimulation frequency	condition	n (boutons)
	SypHy	10 Hz	Control	62, 7 images
			Lat-A	70, 7 images
		40 Hz	Control	100, 10 images
			Lat-A	99, 10 images
	Stx7-SEP	10 Hz	Control	99, 10 images
			Lat-A	118, 12 images
		40 Hz	Control	111, 15 images
			Lat-A	52, 9 images
	Fig. 5b
	sample	stimulation frequency	condition	n (boutons)
	SypHy	10 Hz	8 mM Ca2+ Control	86, 10 images
			8 mM Ca2+ Lat-A	60, 6 images
	Stx7-SEP	10 Hz	8 mM Ca2+ Control	50, 7 images
			8 mM Ca2+ Lat-A	51, 7 images
	Fig. 5c
	sample	stimulation frequency	condition	DF / DF NH4Cl at 600APs							n (boutons)	P value
				mean	S.E.M. (mean)	minimum value	first quartile	median	third quartile	maximum value
	SypHy	10 Hz	Control	0.43	0.012	0.189438	0.333462	0.404092	0.520557	1.06201	93, 8 images	0.14
			Lat-A	0.421	0.009	0.219341	0.356824	0.406574	0.460382	0.663132	90, 9 images
		20 Hz	Control	0.494	0.010	0.15377	0.421234	0.504077	0.600706	0.777424	146, 17 images	0.54
			Lat-A	0.486	0.008	0.116522	0.385262	0.473495	0.571221	0.853972	271, 30 images
	Fig. 5c
	sample	stimulation frequency	condition	rise kinetics (sec)							n (images)	P value
				mean	S.E.M. (mean)	minimum value	first quartile	median	third quartile	maximum value
	SypHy	10 Hz	Control	26.12	2.61	12.2979	18.8168	21.8653	24.5693	37.7198	8	0.44
			Lat-A	25.90	2.42	6.89672	14.0484	20.4006	22.8352	35.7829	9
		20 Hz	Control	6.305	0.65	2.16664	4.64276	5.58742	9.19751	9.87398	17	6.07e-06
			Lat-A	11.68	0.81	5.1377	9.27933	11.0025	13.5646	21.7169	30

## Sheet: Fig. 6c-g
	Fig. 6c
	sample	surface ratio (%)							n (boutons)
		mean	S.E.M. (mean)	minimum value	first quartile	median	third quartile	maximum value
	Stx7-SEP	16.71	1.97	-0.111864	0.13318	0.201296	0.261839	0.410669	62, 13 images
	Stx7-DN-SEP	19.98	2.31	-0.0331672	0.0993712	0.18169	0.291804	0.466519	33, 9 images
	Stx7-DSNARE-SEP	101.1	0.35	0.971724	1.00869	1.02007	1.02834	1.04637	50, 5 images
	Fig. 6d
	sample	vesicular pH							n (boutons)	P value
		mean	S.E.M. (mean)	minimum value	first quartile	median	third quartile	maximum value
	Stx7-SEP	6.08	0.05	4.49271	5.81505	6.12328	6.31353	6.83797	62, 13 images	6.49e-12
	Stx7-DN-SEP	6.75	0.06	5.92723	6.52682	6.76546	7.09011	7.21796	33, 9 images
	Stx7-DSNARE-SEP	N.D.							50, 5 images
	Fig. 6e
	sample	stimulation frequency	n (boutons)
	Stx7-SEP	10 Hz	52, 6 images
	Stx7-DN-SEP		54, 6 images
	Stx7-SEP	40 Hz	73, 9 images
	Stx7-DN-SEP		103, 16 images
	Fig. 6f
	sample	stimulation frequency	condition	n (boutons)
	Stx7-DN-SEP	10 Hz	Control	54, 6 images
			TeNT	34, 6 images
	Fig. 6g
	sample	stimulation frequency	condition	n (boutons)
	Stx7-DN-SEP	40 Hz	Control	60, 8 images
			Lat-A	76, 8 images

## Sheet: Fig. 7b,c
	Fig. 7b
	sample	stimulation frequency	condition	DF / DF NH4Cl at 600APs							n (boutons)	P value
				mean	S.E.M. (mean)	minimum value	first quartile	median	third quartile	maximum value
	SypHy	10 Hz	Control	0.43	0.012	0.180126	0.348044	0.439006	0.519115	0.721616	93, 10 images	0.47
			Stx7-NTD	0.417	0.012	0.0829469	0.350353	0.399996	0.47679	0.802939	90, 10 images
		20 Hz	Control	0.494	0.010	0.15377	0.421234	0.504077	0.600706	0.777424	146, 17 images	0.0085
			Stx7-NTD	0.447	0.013	0.237181	0.360867	0.434022	0.518946	0.835341	74, 11 images
	Fig. 7b
	sample	stimulation frequency	condition	rise kinetics (sec)							n (images)	P value
				mean	S.E.M. (mean)	minimum value	first quartile	median	third quartile	maximum value
	SypHy	10 Hz	Control	26.12	2.617	15.6758	20.6785	24.1725	33.0726	40.3228	10	0.95
			Stx7-NTD	25.90	2.422	16.924	21.3444	24.9719	27.9998	42.5625	10
		20 Hz	Control	6.305	0.656	2.16664	4.64276	5.58742	9.19751	9.87398	17	0.00098
			Stx7-NTD	12.31	1.316	6.39053	10.1218	12.1709	13.5411	22.7637	11
	Fig. 7c
	sample	stimulation frequency	condition	rise kinetics (sec)							n (images)	P value
				mean	S.E.M. (mean)	minimum value	first quartile	median	third quartile	maximum value
	SypHy	20 Hz	Control	6.92	0.951	2.16664	4.65136	6.44788	9.11643	12.8266	18
			Stx7-NTD	15.40	1.587	10.5511	13.1528	14.3289	14.6839	26.9093	10	0.23
			Stx7-NTD + Lat-A	13.13	0.889	9.4842	11.6595	12.4508	13.6856	20.403	12
